# Supplementary material for: Factors Affecting Gluten-Free Dietary Adherence in Patients with Neurological Gluten-Related Disease
Source: Nutrients. 2026 Feb 1;18(3):480. doi: 10.3390/nu18030480 (PMC12899243; doi:10.3390/nu18030480)
Supplement: Supplementary file 1 [file nutrients-18-00480-s001.zip]

Archive with 1 entries (1 files):
- nutrients-4040618-supplementary.pdf
